# Supplementary material for: Modeling the spatiotemporal dynamics of industrial sulfur dioxide emissions in China based on DMSP-OLS nighttime stable light data
Source: PLoS One. 2020 Sep 10;15(9):e0238696. doi: 10.1371/journal.pone.0238696 (PMC7482937; doi:10.1371/journal.pone.0238696)
Supplement: S1 File — (XLS) [file pone.0238696.s001.xls]

## Sheet: Industrial SO2 emissions
Object_ID	NAME	2013(t)	2012(t)	2011(t)	2010(t)	2009(t)	2008(t)	2007(t)	2006(t)	2005(t)	2004(t)	2003(t)	2002(t)	2001(t)	2000(t)	1999(t)	1998(t)	1997(t)
11	Beijing	52041	59330	61299	57000	60000	58000	83000	94000	105000	125000	114012	120566	126309	146431	161674	192917	210827
12	Tianjin	207793	215481	221897	218000	173000	210000	225000	232000	241000	201000	230171	200773	198549	241815	151769	200307	234943
13	Hebei	1173147	1238737	1317099	994000	1043000	1159000	1294000	1326000	1281000	1215000	1194954	1053356	1095947	1133599	1116566	1211946	1008922
14	Shanxi	1140835	1194634	1294321	1147000	1010000	1058000	1118000	1177000	1200000	1093000	1033339	907021	902050	902681	932251	1100349	689285
15	Inner Mongolia	1236409	1241475	1250180	1193000	1204000	1259000	1283000	1384000	1296000	1034000	1137818	559001	485106	506309	521816	568503	531603
21	Liaoning	947330	979025	1048914	859000	919000	1001000	1067000	1037000	961000	649000	637265	573015	607550	705672	723645	751648	837627
22	Jilin	330956	352337	363443	301000	300000	313000	337000	336000	308000	216000	188434	187150	190626	201688	210021	211655	193184
23	Heilongjiang	352732	397284	415209	417000	419000	441000	440000	440000	431000	295000	285306	213322	218950	221670	214774	221736	224417
31	Shanghai	172867	193405	210092	221000	239000	298000	364000	374000	375000	350000	315611	324920	300061	326804	310865	390874	400947
32	Jiangsu	909478	959210	1025013	1002000	1012000	1074000	1161000	1241000	1312000	1183000	1178402	1055106	1087585	1140991	934906	1215742	998173
33	Zhejiang	579104	610882	647048	654000	677000	716000	775000	829000	831000	789000	707271	593868	555710	561847	608138	610347	410868
34	Anhui	450223	469776	487228	484000	487000	503000	517000	519000	515000	439000	405353	349088	348743	350625	364298	379063	332287
35	Fujian	342040	352389	370269	391000	399000	409000	427000	446000	439000	310000	293073	181196	186121	214338	169564	154935	117244
36	Jiangxi	543497	551502	568058	471000	490000	511000	553000	570000	555000	469000	391746	248105	259002	288108	236745	243817	216527
37	Shandong	1445348	1543766	1628647	1383000	1366000	1466000	1583000	1687000	1715000	1544000	1540090	1393864	1408716	1460902	1451547	1760057	1496739
41	Henan	1102662	1129858	1229200	1163000	1176000	1281000	1410000	1464000	1471000	1113000	901694	807354	759939	747384	678391	767865	680624
42	Hubei	524005	548591	594980	516000	527000	562000	603000	654000	626000	608000	542834	472799	484373	508218	503788	491604	386835
43	Hunan	588696	593342	636181	627000	649000	675000	739000	766000	755000	712000	671389	575897	586849	626494	606373	618784	468257
44	Guangdong	731995	771467	825952	989000	1013000	1097000	1176000	1247000	1274000	1128000	1054256	951989	934500	881558	669396	643086	476337
45	Guangxi	437996	471621	488744	848000	835000	870000	926000	944000	975000	897000	830469	646194	662624	800485	548499	643485	498182
46	Hainan	31652	33036	31058	28000	21000	21000	25000	23000	22000	22000	22442	22037	19283	20178	22148	20137	16891
50	Chongqing	494415	509788	531340	573000	586000	627000	683000	712000	683000	641000	613139	551820	569418	664240	758755	363784	396626
51	Sichuan	746363	793965	828929	938000	946000	969000	1023000	1121000	1141000	1099000	1050542	930169	940772	994064	526157	717650	641198
52	Guizhou	778581	837101	903132	638000	624000	741000	921000	1040000	659000	600000	570254	577097	571407	642490	678810	851546	609250
53	Yunnan	612954	622599	642523	440000	418000	420000	445000	456000	429000	400000	380683	293115	294424	323853	276596	306644	270427
54	Tibet	1256	1316	1369	1000	2000	1000	1000	1000	1000	1000	749	735	734	756	892	1435	838
61	Shaanxi	707146	747018	831222	707000	742000	807000	846000	846000	800000	706000	651036	554079	542241	553738	572642	561252	548012
62	Gansu	472798	479938	527689	452000	401000	412000	436000	463000	517000	438000	441105	373804	315363	311878	257282	332082	357872
63	Qinghai	130818	129094	134315	133000	127000	126000	125000	121000	115000	64000	50522	22115	23686	20177	18992	19555	25290
64	Ningxia	368201	384378	387865	280000	278000	319000	340000	350000	302000	260000	258372	187220	168781	174155	175741	186005	185703
65	Xinjiang	738566	704710	669050	518000	515000	510000	473000	429000	348000	315000	223289	193031	188941	187689	197909	191402	160358
