# Supplementary material for: Modeling the spatiotemporal dynamics of industrial sulfur dioxide emissions in China based on DMSP-OLS nighttime stable light data
Source: PLoS One. 2020 Sep 10;15(9):e0238696. doi: 10.1371/journal.pone.0238696 (PMC7482937; doi:10.1371/journal.pone.0238696)
Supplement: S2 File — (XLS) [file pone.0238696.s002.xls]

## Sheet: 2003
Object_ID	NAME	Industrial SO2 emissions (t)
110100	Beijing	114012
120100	Tianjin	230171
130100	Shijiazhuang	212073
130200	Tangshan	250308
130300	Qinhuangdao	60030
130400	Handan	179104
130500	Xingtai	109452
130600	Baoding	57075
130700	Zhangjiakou	160627
130800	Chengde	56376
130900	Cangzhou	26956
131000	Langfang	34840
131100	Hengshui	41725
140100	Taiyuan	181690
140200	Datong	123676
140300	Yangquan	112353
140400	Changzhi	92833
140500	Jincheng	67020
140600	Shuozhou	88488
140700	Jinzhong	70927
140800	Yuncheng	110007
140900	Xinzhou	40787
141000	Linfen	81534
141100	Lvliang	64003
150100	Hohhot	36506
150200	Baotou	120732
150300	Wuhai	73197
150400	Chifeng	115425
150600	Erdos	129121
150800	Bayannur	36916
150900	Ulanqab	74312
210100	Shenyang	36908
210200	Dalian	62295
210300	Anshan	66219
210500	Benxi	46191
210600	Dandong	29932
210700	Jinzhou	54181
210800	Yingkou	24831
210900	Fuxin	26057
211000	Liaoyang	27729
211100	Panjin	9984
211200	Tieling	72210
211300	Chaoyang	41412
211400	Huludao	41106
220100	Changchun	35201
220200	Jilin	23347
220300	Siping	33355
220400	Liaoyuan	14211
220500	Tonghua	15526
220600	Baishan	25268
220700	Songyuan	21191
220800	Baicheng	5220
230100	Harbin	39339
230200	Qiqihar	49187
230300	Jixi	11369
230400	Hegang	11021
230500	Shuangyashan	15344
230600	Daqing	43340
230700	Yichun	8184
230800	Jiamusi	23423
230900	Qitaihe	14390
231000	Mudanjiang	32602
231100	Heihe	7369
231200	Suihua	6562
310100	Shanghai	300734
320100	Nanjing	141577
320200	Wuxi	89504
320300	Xuzhou	142658
320400	Changzhou	45668
320500	Suzhou	216870
320600	Nantong	68607
320700	Lianyungang	46560
320800	Huai'an	26676
320900	Yancheng	33958
321000	Yangzhou	70723
321100	Zhenjiang	83825
321200	Taizhou	28244
321300	Suqian	10210
330100	Hangzhou	112992
330200	Ningbo	190071
330300	Wenzhou	68578
330400	Jiaxing	56559
330500	Huzhou	58122
330600	Shaoxing	68536
330700	Jinhua	34995
330800	Quzhou	31228
330900	Zhoushan	22313
331000	Taizhou	57488
331100	Lishui	6269
340100	Hefei	24392
340200	Wuhu	20963
340300	Bengbu	15967
340500	Maanshan	44036
340600	Huaibei	41721
340800	Anqing	20437
341000	Huangshan	2270
341100	Chuzhou	10816
341200	Fuyang	7191
341300	Suzhou	7588
341500	Lu'an	11529
341600	Bozhou	4345
341700	Chizhou	10113
341800	Xuancheng	11706
350100	Fuzhou	36408
350200	Xiamen	30800
350300	Putian	16945
350400	Sanming	40886
350500	Quanzhou	13831
350600	Zhangzhou	4103
350700	Nanping	15397
350800	Longyan	34336
360100	Nanchang	33205
360200	Jingdezhen	16538
360300	Pingxiang	16248
360400	Jiujiang	42233
360500	Xinyu	17212
360600	Yingtan	26789
360700	Ganzhou	13430
360800	Ji'an	24024
360900	Yichun	48239
361000	Fuzhou	21051
361100	Shangrao	27365
370100	Jinan	61437
370200	Qingdao	94506
370300	Zibo	189006
370400	Zaozhuang	69172
370500	Dongying	58004
370600	Yantai	83502
370700	Weifang	93565
370800	Jining	118515
370900	Tai'an	77696
371000	Weihai	42954
371100	Rizhao	36407
371200	Laiwu	67545
371300	Linyi	45066
371400	Dezhou	109717
371500	Liaocheng	49699
371600	Binzhou	48407
371700	Heze	31322
410100	Zhengzhou	78071
410200	Kaifeng	16958
410300	Luoyang	184432
410400	Pingdingshan	72373
410500	Anyang	75507
410600	Hebi	50864
410700	Xinxiang	53129
410800	Jiaozuo	68666
410900	Puyang	16167
410000	Xuchang	28756
411100	Luohe	9725
411200	Sanmenxia	91232
411300	Nanyang	55864
411400	Shangqiu	32697
411500	Xinyang	18792
411600	Zhoukou	8133
411700	Zhumadian	21981
420100	Wuhan	111100
420200	Huangshi	40545
420300	Shiyan	24173
420500	Yichang	43819
420700	Ezhou	19380
420800	Jingmen	58228
420900	Xiaogan	30237
421000	Jingzhou	33092
421100	Huanggang	8315
421200	Xianning	7560
421300	Suizhou	8789
430100	Changsha	54465
430300	Xiangtan	37285
430400	Hengyang	46625
430500	Shaoyang	15494
430600	Yueyang	30517
430700	Changde	43071
430800	Zhangjiajie	8458
430900	Yiyang	55377
431000	Chenzhou	29594
431100	Yongzhou	17101
431200	Huaihua	49677
431300	Loudi	54530
440100	Guangzhou	178721
440200	Shaoguan	60108
440300	Shenzhen	40800
440400	Zhuhai	32350
440500	Shantou	23046
440600	Foshan	118201
440700	Jiangmen	23991
440800	Zhanjiang	47581
440900	Maoming	37467
441200	Zhaoqing	22749
441300	Huizhou	7947
441400	Meizhou	29369
441600	Heyuan	3132
441700	Yangjiang	5189
441800	Qingyuan	21023
441900	Dongguan	182020
442000	Zhongshan	22170
445100	Chaozhou	3082
445300	Yunfu	23243
450100	Nanning	43840
450200	Liuzhou	88018
450300	Guilin	57474
450400	Wuzhou	16664
450500	Beihai	26786
450600	Fangchenggang	4335
450700	Qinzhou	21911
450800	Guigang	52834
450900	Yulin	62767
451000	Baise	46942
451100	Hezhou	16982
451200	Hechi	44799
451300	Laibin	190674
451400	Chongzuo	7794
460100	Haikou	539
460200	Sanya	530
500100	Chongqing	599664
510100	Chengdu	137996
510300	Zigong	31841
510400	Panzhihua	84648
510500	Luzhou	16918
510600	Deyang	19949
510700	Mianyang	65852
510800	Guangyuan	36634
510900	Suining	7212
511000	Neijiang	121524
511100	Leshan	82790
511300	Nanchong	6848
511400	Meishan	19793
511600	Guang'an	66161
511700	Dazhou	124000
511800	Ya'an	4980
512000	Ziyang	21057
520100	Guiyang	205840
520200	Liupanshui	69829
520300	Zunyi	68299
520400	Anshun	56870
530100	Kunming	77264
530300	Qujing	50159
530400	Yuxi	8319
530500	Baoshan	4530
530600	Zhaotong	4871
530900	Lincang	3106
610100	Xi'an	71749
610200	Tongchuan	9129
610300	Baoji	72293
610400	Xianyang	124044
610500	Weinan	243860
610700	Hanzhong	44931
610800	Yulin	46422
610900	Ankang	4147
611000	Shangluo	7820
620100	Lanzhou	59178
620200	Jiayuguan	14556
620400	Baiyin	121320
620500	Tianshui	5867
620600	Wuwei	2715
620700	Zhangye	6855
620800	Pingliang	16026
621000	Qingyang	2700
640100	Yinchuan	14555
640200	Shizuishan	111441
640300	Wuzhong	112237
650100	Urumqi	70399
650200	Karamay	11846

## Sheet: 2004
Object_ID	NAME	Industrial SO2 emissions (t)
110100	Beijing	114012
120100	Tianjin	201410
130100	Shijiazhuang	186269
130200	Tangshan	279134
130300	Qinhuangdao	52522
130400	Handan	186667
130500	Xingtai	120638
130600	Baoding	53752
130700	Zhangjiakou	163065
130800	Chengde	56120
130900	Cangzhou	24471
131000	Langfang	44058
131100	Hengshui	41541
140100	Taiyuan	183656
140200	Datong	129854
140300	Yangquan	118803
140400	Changzhi	94825
140500	Jincheng	93033
140600	Shuozhou	117284
140700	Jinzhong	72111
140800	Yuncheng	94449
140900	Xinzhou	41435
141000	Linfen	82909
141100	Lvliang	64105
150100	Hohhot	74428
150200	Baotou	146771
150300	Wuhai	88216
150400	Chifeng	194603
150500	Tongliao	5222
150600	Erdos	260000
150700	Hulunbuir	42890
150800	Bayannur	47776
150900	Ulanqab	76021
210100	Shenyang	33622
210200	Dalian	73885
210300	Anshan	66773
210500	Benxi	48396
210600	Dandong	27300
210700	Jinzhou	62497
210800	Yingkou	25802
210900	Fuxin	27933
211000	Liaoyang	27859
211100	Panjin	11007
211200	Tieling	72023
211300	Chaoyang	41618
211400	Huludao	40076
220100	Changchun	31194
220200	Jilin	29339
220300	Siping	33875
220400	Liaoyuan	22431
220500	Tonghua	23262
220600	Baishan	30607
220700	Songyuan	23482
220800	Baicheng	6225
230100	Harbin	43364
230200	Qiqihar	49821
230300	Jixi	13932
230400	Hegang	11485
230500	Shuangyashan	15192
230600	Daqing	50024
230700	Yichun	8445
230800	Jiamusi	23524
230900	Qitaihe	16454
231000	Mudanjiang	26648
231100	Heihe	8353
231200	Suihua	4614
310100	Shanghai	349461
320100	Nanjing	144364
320200	Wuxi	133468
320300	Xuzhou	137464
320400	Changzhou	62958
320500	Suzhou	231704
320600	Nantong	80663
320700	Lianyungang	44679
320800	Huai'an	51216
320900	Yancheng	35830
321000	Yangzhou	77205
321100	Zhenjiang	93894
321200	Taizhou	28891
321300	Suqian	18747
330100	Hangzhou	125876
330200	Ningbo	200452
330300	Wenzhou	78421
330400	Jiaxing	85593
330500	Huzhou	59866
330600	Shaoxing	65683
330700	Jinhua	33126
330800	Quzhou	28736
330900	Zhoushan	22606
331000	Taizhou	71716
331100	Lishui	11981
340100	Hefei	23922
340200	Wuhu	24370
340300	Bengbu	16358
340500	Maanshan	44282
340600	Huaibei	49546
340700	Tongling	48529
340800	Anqing	28539
341000	Huangshan	2044
341100	Chuzhou	11489
341200	Fuyang	7092
341300	Suzhou	7504
341500	Lu'an	11957
341600	Bozhou	4173
341700	Chizhou	14191
341800	Xuancheng	10351
350100	Fuzhou	50715
350200	Xiamen	54000
350300	Putian	30887
350400	Sanming	56165
350500	Quanzhou	30305
350600	Zhangzhou	5891
350700	Nanping	32009
350800	Longyan	49014
360100	Nanchang	34145
360200	Jingdezhen	37605
360300	Pingxiang	18839
360400	Jiujiang	81444
360500	Xinyu	38817
360600	Yingtan	41459
360700	Ganzhou	15593
360800	Ji'an	40571
360900	Yichun	82452
361000	Fuzhou	24382
361100	Shangrao	28823
370100	Jinan	70027
370200	Qingdao	114990
370300	Zibo	185187
370400	Zaozhuang	90531
370500	Dongying	97267
370600	Yantai	81200
370700	Weifang	109326
370800	Jining	154599
370900	Tai'an	82005
371000	Weihai	51253
371100	Rizhao	49154
371200	Laiwu	75175
371300	Linyi	55980
371400	Dezhou	134533
371500	Liaocheng	53020
371600	Binzhou	92598
371700	Heze	47444
410100	Zhengzhou	109291
410200	Kaifeng	16502
410300	Luoyang	212681
410400	Pingdingshan	96774
410500	Anyang	95641
410600	Hebi	54320
410700	Xinxiang	60114
410800	Jiaozuo	98183
410900	Puyang	16891
410000	Xuchang	32011
411100	Luohe	11709
411200	Sanmenxia	105660
411300	Nanyang	63946
411400	Shangqiu	36515
411500	Xinyang	20894
411600	Zhoukou	12544
411700	Zhumadian	23782
420100	Wuhan	128638
420200	Huangshi	73008
420300	Shiyan	28133
420500	Yichang	73112
420700	Ezhou	19406
420800	Jingmen	53918
420900	Xiaogan	35332
421000	Jingzhou	34249
421100	Huanggang	8996
421200	Xianning	8650
421300	Suizhou	9732
430100	Changsha	55091
430300	Xiangtan	66729
430400	Hengyang	70421
430500	Shaoyang	21718
430600	Yueyang	61653
430700	Changde	53913
430800	Zhangjiajie	9089
430900	Yiyang	65663
431000	Chenzhou	48780
431100	Yongzhou	16452
431200	Huaihua	52128
431300	Loudi	81082
440100	Guangzhou	181066
440200	Shaoguan	68885
440300	Shenzhen	43632
440400	Zhuhai	37433
440500	Shantou	26421
440600	Foshan	126026
440700	Jiangmen	35596
440800	Zhanjiang	47428
440900	Maoming	38633
441400	Meizhou	26813
441600	Heyuan	4837
441700	Yangjiang	5439
441800	Qingyuan	21198
441900	Dongguan	197500
442000	Zhongshan	34394
445100	Chaozhou	3129
445300	Yunfu	23375
450100	Nanning	61376
450200	Liuzhou	125252
450300	Guilin	57022
450400	Wuzhou	35373
450500	Beihai	26483
450600	Fangchenggang	12105
450700	Qinzhou	26382
450800	Guigang	62205
450900	Yulin	70929
451000	Baise	84888
451100	Hezhou	19187
451200	Hechi	57200
451300	Laibin	128733
451400	Chongzuo	11672
460100	Haikou	454
460200	Sanya	305
500100	Chongqing	641088
510100	Chengdu	140356
510300	Zigong	31582
510400	Panzhihua	98632
510500	Luzhou	17714
510600	Deyang	20792
510700	Mianyang	63462
510800	Guangyuan	36284
510900	Suining	9602
511100	Leshan	93210
511300	Nanchong	10614
511400	Meishan	21078
511500	Yibin	153398
511600	Guang'an	70502
511700	Dazhou	124088
512000	Ziyang	21446
520100	Guiyang	225411
520200	Liupanshui	62706
520300	Zunyi	68066
520400	Anshun	57071
530100	Kunming	75110
530300	Qujing	52017
530400	Yuxi	11654
530500	Baoshan	3517
530600	Zhaotong	5404
530900	Lincang	3303
610100	Xi'an	90508
610200	Tongchuan	8957
610300	Baoji	85323
610400	Xianyang	128762
610500	Weinan	263092
610700	Hanzhong	48370
610800	Yulin	57506
610900	Ankang	4858
611000	Shangluo	8543
620100	Lanzhou	54018
620200	Jiayuguan	15167
620400	Baiyin	143920
620500	Tianshui	5730
620700	Zhangye	6904
620800	Pingliang	32688
621100	Dingxi	2058
621200	Longnan	3588
640100	Yinchuan	15026
640200	Shizuishan	84514
640300	Wuzhong	95178
650100	Urumqi	84833
650200	Karamay	22970

## Sheet: 2008
Object_ID	NAME	Industrial SO2 emissions (t)
110100	Beijing	57783
120100	Tianjin	209844
130100	Shijiazhuang	170950
130200	Tangshan	272076
130300	Qinhuangdao	48373
130400	Handan	168816
130500	Xingtai	108325
130600	Baoding	60278
130700	Zhangjiakou	132931
130800	Chengde	83896
130900	Cangzhou	25641
131000	Langfang	34218
131100	Hengshui	53208
140100	Taiyuan	100089
140200	Datong	101229
140300	Yangquan	100401
140400	Changzhi	106547
140500	Jincheng	94314
140600	Shuozhou	115446
140700	Jinzhong	101200
140800	Yuncheng	120129
140900	Xinzhou	86334
141000	Linfen	71653
141100	Lvliang	83411
150100	Hohhot	81597
150200	Baotou	158780
150300	Wuhai	98500
150400	Chifeng	198574
150500	Tongliao	85125
150600	Erdos	243870
150700	Hulunbuir	83530
150800	Bayannur	76910
150900	Ulanqab	103255
210100	Shenyang	92665
210200	Dalian	101242
210300	Anshan	99706
210500	Benxi	103330
210600	Dandong	43546
210700	Jinzhou	70990
210800	Yingkou	81705
210900	Fuxin	50798
211000	Liaoyang	34352
211100	Panjin	18036
211200	Tieling	78304
211300	Chaoyang	64878
211400	Huludao	78484
220100	Changchun	56831
220200	Jilin	52006
220300	Siping	59093
220400	Liaoyuan	24605
220500	Tonghua	30471
220600	Baishan	29289
220700	Songyuan	28136
220800	Baicheng	15870
230100	Harbin	54022
230200	Qiqihar	58091
230300	Jixi	21900
230400	Hegang	36766
230500	Shuangyashan	48382
230600	Daqing	57254
230700	Yichun	9761
230800	Jiamusi	33088
230900	Qitaihe	33544
231000	Mudanjiang	41961
231100	Heihe	20783
231200	Suihua	11983
310100	Shanghai	298000
320100	Nanjing	137577
320200	Wuxi	96064
320300	Xuzhou	125875
320400	Changzhou	66656
320500	Suzhou	176990
320600	Nantong	72153
320700	Lianyungang	33565
320800	Huai'an	44790
320900	Yancheng	29279
321000	Yangzhou	83009
321100	Zhenjiang	62068
321200	Taizhou	58576
321300	Suqian	19296
330100	Hangzhou	91983
330200	Ningbo	134302
330300	Wenzhou	52308
330400	Jiaxing	111739
330500	Huzhou	46316
330600	Shaoxing	61490
330700	Jinhua	36511
330800	Quzhou	30889
330900	Zhoushan	24851
331000	Taizhou	48378
331100	Lishui	14789
340100	Hefei	27473
340200	Wuhu	45840
340300	Bengbu	17614
340500	Maanshan	49746
340600	Huaibei	60952
340800	Anqing	28392
341000	Huangshan	2674
341100	Chuzhou	17595
341200	Fuyang	10735
341300	Suzhou	14005
341500	Lu'an	11627
341600	Bozhou	4502
341700	Chizhou	26085
341800	Xuancheng	10149
350100	Fuzhou	92837
350200	Xiamen	45779
350300	Putian	31772
350400	Sanming	70971
350500	Quanzhou	52116
350600	Zhangzhou	17809
350700	Nanping	33068
350800	Longyan	54028
350900	Ningde	10925
360100	Nanchang	22500
360200	Jingdezhen	47611
360300	Pingxiang	41179
360400	Jiujiang	83092
360500	Xinyu	53631
360600	Yingtan	51505
360700	Ganzhou	26168
360800	Ji'an	54872
360900	Yichun	74805
361000	Fuzhou	18092
361100	Shangrao	33939
370100	Jinan	68412
370200	Qingdao	87779
370300	Zibo	180957
370400	Zaozhuang	81874
370500	Dongying	93460
370600	Yantai	87112
370700	Weifang	108036
370800	Jining	111727
370900	Tai'an	67464
371000	Weihai	48863
371100	Rizhao	46664
371200	Laiwu	59136
371300	Linyi	75318
371400	Dezhou	123948
371500	Liaocheng	68482
371600	Binzhou	104966
371700	Heze	51414
410100	Zhengzhou	134535
410200	Kaifeng	10184
410300	Luoyang	254311
410400	Pingdingshan	130496
410500	Anyang	100688
410600	Hebi	51981
410700	Xinxiang	54744
410800	Jiaozuo	92549
410900	Puyang	26791
410000	Xuchang	25215
411100	Luohe	21646
411200	Sanmenxia	133514
411300	Nanyang	88238
411400	Shangqiu	53294
411500	Xinyang	33456
411600	Zhoukou	13661
411700	Zhumadian	19234
420100	Wuhan	123660
420300	Shiyan	32000
420500	Yichang	34741
420600	Ezhou	34872
420800	Jingmen	44618
420900	Xiaogan	44009
421000	Jingzhou	31770
421100	Huanggang	11099
421200	Xianning	24073
421300	Suizhou	8621
430100	Changsha	60550
430300	Xiangtan	62737
430400	Hengyang	62331
430500	Shaoyang	23228
430600	Yueyang	67644
430700	Changde	56616
430800	Zhangjiajie	6606
430900	Yiyang	67731
431000	Chenzhou	47897
431100	Yongzhou	19351
431200	Huaihua	43916
431300	Loudi	88658
440200	Shaoguan	59857
440300	Shenzhen	33850
440400	Zhuhai	36320
440500	Shantou	13477
440600	Foshan	124100
440700	Jiangmen	51704
440800	Zhanjiang	40284
440900	Maoming	49456
441200	Zhaoqing	29207
441300	Huizhou	32618
441400	Meizhou	61516
441500	Shanwei	14316
441600	Heyuan	16860
441700	Yangjiang	17273
441800	Qingyuan	43956
441900	Dongguan	108222
442000	Zhongshan	33700
445100	Chaozhou	10416
445200	Jieyang	28261
445300	Yunfu	57567
450100	Nanning	58513
450200	Liuzhou	60868
450300	Guilin	38415
450400	Wuzhou	40776
450500	Beihai	38646
450600	Fangchenggang	20112
450800	Guigang	91011
450900	Yulin	68106
451000	Baise	102301
451100	Hezhou	22282
451200	Hechi	68483
451400	Chongzuo	17378
460100	Haikou	204
500100	Chongqing	627238
510100	Chengdu	107062
510300	Zigong	34978
510400	Panzhihua	105934
510500	Luzhou	42106
510600	Deyang	18042
510700	Mianyang	42955
510800	Guangyuan	34258
510900	Suining	9378
511000	Neijiang	48859
511100	Leshan	78578
511300	Nanchong	3702
511400	Meishan	21287
511500	Yibin	106326
511600	Guang'an	33740
511700	Dazhou	119401
511800	Ya'an	4322
511900	Bazhong	8754
512000	Ziyang	19043
520100	Guiyang	85273
520200	Liupanshui	93887
520300	Zunyi	73247
520400	Anshun	118400
530100	Kunming	93263
530300	Qujing	74991
530400	Yuxi	18331
530500	Baoshan	7772
530600	Zhaotong	9563
530700	Lijiang	3958
530900	Lincang	3252
610100	Xi'an	96587
610200	Tongchuan	16300
610300	Baoji	69000
610400	Xianyang	119669
610700	Hanzhong	46545
610800	Yulin	108664
610900	Ankang	5881
611000	Shangluo	10943
620100	Lanzhou	71865
620200	Jiayuguan	18212
620500	Tianshui	6035
620600	Wuwei	4784
620700	Zhangye	13454
620800	Pingliang	58176
621000	Qingyang	3718
621100	Dingxi	2782
640100	Yinchuan	18489
640300	Wuzhong	98363
650200	Karamay	23300

## Sheet: 2009
Object_ID	NAME	Industrial SO2 emissions (t)
110100	Beijing	59922
120100	Tianjin	172980
130100	Shijiazhuang	143523
130200	Tangshan	243702
130300	Qinhuangdao	45161
130400	Handan	160121
130500	Xingtai	100454
130600	Baoding	58420
130700	Zhangjiakou	114677
130800	Chengde	76352
130900	Cangzhou	23905
131000	Langfang	32417
131100	Hengshui	44159
140100	Taiyuan	90487
140200	Datong	98816
140300	Yangquan	100147
140400	Changzhi	104331
140500	Jincheng	86904
140600	Shuozhou	142240
140700	Jinzhong	75387
140800	Yuncheng	117397
140900	Xinzhou	76138
141000	Linfen	67078
141100	Lvliang	71646
150100	Hohhot	74041
150200	Baotou	158292
150300	Wuhai	98405
150400	Chifeng	185212
150500	Tongliao	77373
150600	Erdos	225500
150700	Hulunbuir	87398
150800	Bayannur	74664
150900	Ulanqab	94814
210100	Shenyang	82362
210200	Dalian	83765
210300	Anshan	91613
210500	Benxi	95600
210600	Dandong	32900
210700	Jinzhou	76543
210800	Yingkou	92007
210900	Fuxin	61923
211000	Liaoyang	31191
211100	Panjin	17443
211200	Tieling	65750
211300	Chaoyang	59982
211400	Huludao	65252
220100	Changchun	54693
220200	Jilin	51961
220300	Siping	57325
220400	Liaoyuan	16737
220500	Tonghua	33779
220600	Baishan	30543
220700	Songyuan	28746
220800	Baicheng	14133
230100	Harbin	51879
230200	Qiqihar	48755
230300	Jixi	20060
230400	Hegang	36277
230500	Shuangyashan	47382
230600	Daqing	59814
230700	Yichun	10086
230800	Jiamusi	33770
230900	Qitaihe	29858
231000	Mudanjiang	40597
231100	Heihe	20313
310100	Shanghai	239348
320100	Nanjing	134026
320200	Wuxi	93710
320300	Xuzhou	86519
320400	Changzhou	62255
320500	Suzhou	147286
320600	Nantong	66166
320700	Lianyungang	27245
320800	Huai'an	51037
320900	Yancheng	29285
321000	Yangzhou	82960
321100	Zhenjiang	59007
321200	Taizhou	57816
321300	Suqian	18251
330100	Hangzhou	92926
330200	Ningbo	128709
330300	Wenzhou	53337
330400	Jiaxing	102805
330500	Huzhou	58695
330600	Shaoxing	57880
330700	Jinhua	29175
330800	Quzhou	29752
330900	Zhoushan	23358
331000	Taizhou	30878
331100	Lishui	13853
340100	Hefei	30453
340200	Wuhu	41203
340300	Bengbu	17432
340500	Maanshan	51569
340600	Huaibei	61805
340700	Tongling	40637
340800	Anqing	20156
341100	Chuzhou	15129
341200	Fuyang	9071
341300	Suzhou	13743
341500	Lu'an	10601
341600	Bozhou	4257
341700	Chizhou	23537
341800	Xuancheng	10007
350100	Fuzhou	90277
350200	Xiamen	45471
350300	Putian	29491
350400	Sanming	66813
350500	Quanzhou	50990
350600	Zhangzhou	17871
350700	Nanping	32124
350800	Longyan	52894
350900	Ningde	12948
360100	Nanchang	22514
360200	Jingdezhen	43270
360300	Pingxiang	44577
360400	Jiujiang	72570
360500	Xinyu	49718
360600	Yingtan	41001
360700	Ganzhou	31816
360800	Ji'an	52117
360900	Yichun	76503
361000	Fuzhou	20622
361100	Shangrao	35740
370100	Jinan	65944
370200	Qingdao	84262
370300	Zibo	164752
370400	Zaozhuang	71371
370600	Yantai	87364
370700	Weifang	106033
370800	Jining	109853
371000	Weihai	48863
371100	Rizhao	50951
371200	Laiwu	59136
371300	Linyi	75678
371400	Dezhou	106704
371500	Liaocheng	68482
371700	Heze	53212
410100	Zhengzhou	112167
410200	Kaifeng	27421
410300	Luoyang	211027
410400	Pingdingshan	121755
410500	Anyang	98336
410600	Hebi	54416
410700	Xinxiang	42598
410800	Jiaozuo	67955
410900	Puyang	20768
410000	Xuchang	18262
411100	Luohe	23043
411200	Sanmenxia	125225
411300	Nanyang	83057
411400	Shangqiu	53475
411500	Xinyang	42326
411600	Zhoukou	12902
411700	Zhumadian	17959
420100	Wuhan	114579
420200	Huangshi	83603
420300	Shiyan	25073
420500	Yichang	34870
420700	Ezhou	34311
420800	Jingmen	42125
420900	Xiaogan	41699
421000	Jingzhou	31653
421100	Huanggang	11690
421200	Xianning	13839
421300	Suizhou	7925
430100	Changsha	52052
430300	Xiangtan	67637
430400	Hengyang	56680
430500	Shaoyang	18514
430600	Yueyang	62699
430700	Changde	63613
430800	Zhangjiajie	6654
430900	Yiyang	62647
431000	Chenzhou	45340
431100	Yongzhou	21806
431200	Huaihua	42218
431300	Loudi	74746
440100	Guangzhou	86100
440200	Shaoguan	40739
440300	Shenzhen	31347
440400	Zhuhai	34650
440500	Shantou	18377
440600	Foshan	102294
440700	Jiangmen	48132
440800	Zhanjiang	43284
440900	Maoming	54513
441200	Zhaoqing	29093
441300	Huizhou	35620
441400	Meizhou	55389
441500	Shanwei	15204
441600	Heyuan	20200
441700	Yangjiang	15713
441800	Qingyuan	53016
441900	Dongguan	94031
442000	Zhongshan	32900
445100	Chaozhou	10231
445200	Jieyang	26334
445300	Yunfu	42478
450100	Nanning	57487
450200	Wuzhou	42067
450500	Beihai	30151
450600	Fangchenggang	24776
450800	Guigang	75157
450900	Yulin	73567
451100	Hezhou	28738
451200	Hechi	74758
451300	Laibin	163609
451400	Chongzuo	22079
500100	Chongqing	586117
510100	Chengdu	93045
510300	Zigong	33321
510400	Panzhihua	102724
510500	Luzhou	83707
510600	Deyang	20016
510700	Mianyang	43758
510800	Guangyuan	32153
510900	Suining	8089
511000	Neijiang	51891
511100	Leshan	80304
511400	Meishan	17298
511500	Yibin	80954
511600	Guang'an	63059
511700	Dazhou	106933
511800	Ya'an	5487
511900	Bazhong	8786
512000	Ziyang	21558
520100	Guiyang	84488
520200	Liupanshui	92159
520300	Zunyi	48671
520400	Anshun	95900
530100	Kunming	88337
530300	Qujing	105095
530400	Yuxi	11478
530500	Baoshan	8186
530600	Zhaotong	9348
530700	Lijiang	4241
530900	Lincang	3240
610100	Xi'an	82864
610200	Tongchuan	14749
610300	Baoji	62564
610400	Xianyang	96173
610700	Hanzhong	44880
610800	Yulin	109428
610900	Ankang	5870
611000	Shangluo	11570
620100	Lanzhou	70687
620200	Jiayuguan	18712
620400	Baiyin	114199
620500	Tianshui	5404
620600	Wuwei	4859
620700	Zhangye	10102
620800	Pingliang	52299
620900	Jiuquan	13900
621000	Qingyang	3697
621100	Dingxi	2992
621200	Longnan	8251
640100	Yinchuan	20403
640200	Shizuishan	113425
640300	Wuzhong	84959
640500	Zhongwei	42665
650100	Urumqi	107971
650200	Karamay	42777

## Sheet: 2012
Object_ID	NAME	Industrial SO2 emissions (t)
110100	Beijing	59330
120100	Tianjin	215481
130100	Shijiazhuang	179942
130200	Tangshan	313051
130300	Qinhuangdao	71727
130400	Handan	202792
130500	Xingtai	99770
130600	Baoding	75312
130700	Zhangjiakou	82994
130800	Chengde	83407
130900	Cangzhou	44476
131000	Langfang	51098
131100	Hengshui	34169
140100	Taiyuan	101780
140200	Datong	135097
140300	Yangquan	98713
140400	Changzhi	136945
140500	Jincheng	82579
140600	Shuozhou	114780
140700	Jinzhong	111377
140800	Yuncheng	121687
140900	Xinzhou	65524
141000	Linfen	92469
150100	Hohhot	99375
150200	Baotou	209781
150300	Wuhai	112397
150400	Chifeng	126137
150500	Tongliao	83055
150600	Erdos	225666
150700	Hulunbuir	85120
150800	Bayannur	71193
150900	Ulanqab	60880
210100	Shenyang	96756
210200	Dalian	114589
210300	Anshan	122876
210500	Benxi	75796
210600	Dandong	33594
210700	Jinzhou	47340
210800	Yingkou	50723
210900	Fuxin	102154
211000	Liaoyang	49893
211200	Tieling	36283
211300	Chaoyang	59262
211400	Huludao	78589
220100	Changchun	69046
220200	Jilin	81809
220300	Siping	45291
220400	Liaoyuan	13501
220500	Tonghua	45389
220600	Baishan	22552
220700	Songyuan	31667
220800	Baicheng	19632
230100	Harbin	80740
230300	Jixi	24068
230400	Hegang	16573
230500	Shuangyashan	29662
230600	Daqing	55054
230700	Yichun	17002
230800	Jiamusi	13045
230900	Qitaihe	17502
231000	Mudanjiang	23140
231100	Heihe	24491
231200	Suihua	13356
310100	Shanghai	240100
320100	Nanjing	119155
320200	Wuxi	86833
320300	Xuzhou	142678
320400	Changzhou	35984
320500	Suzhou	183401
320600	Nantong	69821
320700	Lianyungang	40629
320800	Huai'an	46937
320900	Yancheng	40343
321000	Yangzhou	46046
321100	Zhenjiang	70455
321200	Taizhou	51979
321300	Suqian	24948
330100	Hangzhou	86181
330200	Ningbo	144356
330300	Wenzhou	36695
330400	Jiaxing	76572
330500	Huzhou	38474
330600	Shaoxing	59280
330700	Jinhua	39547
330800	Quzhou	37428
330900	Zhoushan	13769
331000	Taizhou	44209
331100	Lishui	28019
340100	Hefei	45572
340200	Wuhu	36789
340300	Bengbu	18700
340400	Huainan	67899
340500	Maanshan	67717
340600	Huaibei	44859
340700	Tongling	37869
340800	Anqing	17130
341100	Chuzhou	17702
341200	Fuyang	19201
341300	Suzhou	30002
341500	Lu'an	14085
341600	Bozhou	12436
341700	Chizhou	16017
341800	Xuancheng	20346
350100	Fuzhou	76225
350200	Xiamen	18526
350300	Putian	13720
350400	Sanming	48168
350500	Quanzhou	100569
350600	Zhangzhou	27628
350700	Nanping	20818
350800	Longyan	28918
350900	Ningde	16993
360100	Nanchang	43470
360200	Jingdezhen	27634
360300	Pingxiang	87127
360400	Jiujiang	92076
360500	Xinyu	60637
360600	Yingtan	18892
360700	Ganzhou	50885
360800	Ji'an	36823
360900	Yichun	83384
361000	Fuzhou	19908
361100	Shangrao	34823
370100	Jinan	103187
370200	Qingdao	72562
370300	Zibo	219273
370400	Zaozhuang	75264
370500	Dongying	55457
370600	Yantai	86655
370700	Weifang	126921
370800	Jining	131236
370900	Tai'an	70980
371000	Weihai	39702
371100	Rizhao	56392
371200	Laiwu	88387
371300	Linyi	99439
371400	Dezhou	84228
371500	Liaocheng	79316
371600	Binzhou	79872
371700	Heze	77095
410100	Zhengzhou	141246
410200	Kaifeng	44496
410300	Luoyang	136354
410400	Pingdingshan	102966
410500	Anyang	118149
410600	Hebi	36623
410700	Xinxiang	58943
410800	Jiaozuo	68835
410900	Puyang	24243
410000	Xuchang	38317
411100	Luohe	22442
411200	Sanmenxia	107849
411300	Nanyang	64761
411400	Shangqiu	34450
411500	Xinyang	36002
411600	Zhoukou	22175
411700	Zhumadian	31829
419001	Jiyuan	40174
420100	Wuhan	100072
420200	Huangshi	83362
420300	Shiyan	18342
420500	Yichang	65349
420600	Xiangyang	46667
420700	Ezhou	31083
420800	Jingmen	37083
420900	Xiaogan	45394
421000	Jingzhou	48486
421100	Huanggang	20531
421200	Xianning	21768
429004	Xiantao	6460
429005	Qianjiang	13200
429006	Timen	2566
430300	Xiangtan	42869
430400	Hengyang	86499
430500	Shaoyang	17054
430600	Yueyang	60156
430700	Changde	39364
430800	Zhangjiajie	20438
430900	Yiyang	49085
431000	Chenzhou	47044
431100	Yongzhou	24582
431200	Huaihua	40095
440200	Shaoguan	50789
440400	Zhuhai	30151
440500	Shantou	23539
440600	Foshan	84626
440800	Zhanjiang	25379
440900	Maoming	30478
441200	Zhaoqing	29220
441300	Huizhou	35501
441400	Meizhou	35400
441500	Shanwei	17516
441700	Yangjiang	20962
441800	Qingyuan	25983
441900	Dongguan	118663
442000	Zhongshan	27363
445100	Chaozhou	17300
445200	Jieyang	14643
445300	Yunfu	31245
450100	Nanning	30626
450200	Liuzhou	53506
450300	Guilin	39191
450400	Wuzhou	8797
450500	Beihai	12637
450600	Fangchenggang	21462
450700	Qinzhou	16989
450800	Guigang	20663
451000	Baise	95939
451100	Hezhou	5369
451200	Hechi	54542
451300	Laibin	97516
460100	Haikou	1834
469007	Dongfang	6439
500100	Chongqing	509788
510100	Chengdu	56730
510300	Zigong	31337
510400	Panzhihua	111301
510500	Luzhou	46571
510600	Deyang	19389
510700	Mianyang	35973
510800	Guangyuan	21111
510900	Suining	7859
511000	Neijiang	84414
511100	Leshan	51907
511300	Nanchong	9230
511400	Meishan	27076
511600	Guang'an	56912
511700	Dazhou	55375
511800	Ya'an	4899
512000	Ziyang	6423
520100	Guiyang	65259
520200	Liupanshui	204043
520300	Zunyi	85711
520400	Anshun	80645
530100	Kunming	113277
530300	Qujing	175178
530400	Yuxi	29899
530500	Baoshan	16996
530600	Zhaotong	31519
530700	Lijiang	7387
530900	Lincang	28547
610100	Xi'an	83063
610200	Tongchuan	18098
610300	Baoji	30534
610400	Xianyang	67248
610500	Weinan	152298
610700	Hanzhong	30294
610800	Yulin	206242
610900	Ankang	9649
611000	Shangluo	20561
620100	Lanzhou	70151
620200	Jiayuguan	50986
620400	Baiyin	106941
620500	Tianshui	9910
620700	Zhangye	30398
620800	Pingliang	33796
640100	Yinchuan	105743
640200	Shizuishan	91060
640300	Wuzhong	65799
650100	Urumqi	109802
650200	Karamay	48126
652200	Hami	37230
652700	Bortala Mongol Autonomous Prefecture	4991

## Sheet: 2013
Object_ID	NAME	Industrial SO2 emissions (t)
110100	Beijing	52041
120100	Tianjin	207793
130100	Shijiazhuang	181532
130200	Tangshan	282806
130300	Qinhuangdao	72501
130400	Handan	184980
130500	Xingtai	91811
130600	Baoding	79253
130700	Zhangjiakou	77689
130800	Chengde	72424
130900	Cangzhou	40689
131000	Langfang	48607
131100	Hengshui	32996
140100	Taiyuan	88900
140200	Datong	128026
140300	Yangquan	93767
140400	Changzhi	131999
140500	Jincheng	82246
140600	Shuozhou	108902
140700	Jinzhong	104113
140800	Yuncheng	128741
140900	Xinzhou	63634
141000	Linfen	91101
141100	Lvliang	108468
150100	Hohhot	96190
150200	Baotou	197650
150300	Wuhai	112317
150400	Chifeng	123085
150500	Tongliao	117500
150600	Erdos	212067
150700	Hulunbuir	76915
150800	Bayannur	77493
150900	Ulanqab	58803
210100	Shenyang	130672
210200	Dalian	102938
210300	Anshan	124889
210500	Benxi	70002
210600	Dandong	34200
210700	Jinzhou	36584
210800	Yingkou	52069
210900	Fuxin	102913
211000	Liaoyang	44580
211100	Panjin	58565
211200	Tieling	33061
211300	Chaoyang	50542
211400	Huludao	72920
220100	Changchun	57246
220200	Jilin	69924
220300	Siping	44618
220400	Liaoyuan	19724
220500	Tonghua	37207
220600	Baishan	28003
220700	Songyuan	31112
220800	Baicheng	18705
230100	Harbin	65987
230300	Jixi	21384
230400	Hegang	14501
230500	Shuangyashan	17556
230600	Daqing	47034
230700	Yichun	20252
230800	Jiamusi	12930
230900	Qitaihe	16594
231000	Mudanjiang	23131
231100	Heihe	24508
231200	Suihua	14210
310100	Shanghai	172900
320100	Nanjing	110665
320200	Wuxi	83213
320300	Xuzhou	134558
320400	Changzhou	35830
320500	Suzhou	164970
320600	Nantong	63010
320700	Lianyungang	43462
320800	Huai'an	44957
320900	Yancheng	44815
321000	Yangzhou	45803
321100	Zhenjiang	63190
321200	Taizhou	50372
321300	Suqian	24634
330100	Hangzhou	82021
330200	Ningbo	134630
330300	Wenzhou	34479
330400	Jiaxing	72960
330500	Huzhou	36806
330600	Shaoxing	59635
330700	Jinhua	37141
330800	Quzhou	43359
330900	Zhoushan	13687
331000	Taizhou	43170
331100	Lishui	26816
340100	Hefei	41483
340200	Wuhu	38116
340300	Bengbu	16970
340400	Huainan	60770
340500	Maanshan	64723
340600	Huaibei	43581
340700	Tongling	36889
340800	Anqing	17168
341100	Chuzhou	18522
341200	Fuyang	18267
341300	Suzhou	29360
341500	Lu'an	13645
341600	Bozhou	12051
341700	Chizhou	15883
341800	Xuancheng	19790
350100	Fuzhou	76043
350200	Xiamen	18772
350300	Putian	11227
350400	Sanming	46386
350500	Quanzhou	90615
350600	Zhangzhou	36156
350700	Nanping	19123
350800	Longyan	28726
350900	Ningde	14945
360100	Nanchang	40756
360200	Jingdezhen	27954
360400	Jiujiang	93816
360500	Xinyu	58335
360600	Yingtan	18937
360700	Ganzhou	52420
360800	Ji'an	35374
360900	Yichun	71715
361000	Fuzhou	19748
361100	Shangrao	34386
370100	Jinan	81118
370200	Qingdao	69337
370300	Zibo	206723
370400	Zaozhuang	60372
370500	Dongying	52818
370600	Yantai	79834
370700	Weifang	128227
370800	Jining	122930
370900	Tai'an	60160
371000	Weihai	36212
371100	Rizhao	52084
371200	Laiwu	73084
371300	Linyi	105438
371400	Dezhou	78214
371600	Binzhou	80330
371700	Heze	69621
410100	Zhengzhou	106123
410200	Kaifeng	42892
410300	Luoyang	117413
410400	Pingdingshan	113426
410500	Anyang	113310
410600	Hebi	40460
410700	Xinxiang	57033
410800	Jiaozuo	60357
410900	Puyang	23277
410000	Xuchang	38099
411100	Luohe	18359
411200	Sanmenxia	104992
411300	Nanyang	61731
411400	Shangqiu	36033
411500	Xinyang	33706
411600	Zhoukou	20604
411700	Zhumadian	31846
420100	Wuhan	97600
420200	Huangshi	82400
420300	Shiyan	18071
420500	Yichang	55077
420600	Xiangyang	43958
420700	Ezhou	35752
420800	Jingmen	34602
420900	Xiaogan	42991
421000	Jingzhou	43985
421100	Huanggang	17441
421200	Xianning	24009
421300	Suizhou	7922
430100	Changsha	21173
430300	Xiangtan	46242
430400	Hengyang	83738
430500	Shaoyang	15794
430600	Yueyang	58231
430700	Changde	37246
430800	Zhangjiajie	23280
430900	Yiyang	51294
431000	Chenzhou	39244
431100	Yongzhou	23679
431200	Huaihua	39017
431300	Loudi	100173
440100	Guangzhou	63331
440200	Shaoguan	48861
440400	Zhuhai	22653
440500	Shantou	29060
440600	Foshan	79441
440700	Jiangmen	57857
440800	Zhanjiang	22877
440900	Maoming	30106
441200	Zhaoqing	29647
441300	Huizhou	30029
441400	Meizhou	37739
441500	Shanwei	11794
441600	Heyuan	10506
441700	Yangjiang	18974
441800	Qingyuan	21109
441900	Dongguan	112132
442000	Zhongshan	22490
445100	Chaozhou	13444
445200	Jieyang	17398
445300	Yunfu	27445
450100	Nanning	33045
450200	Liuzhou	46717
450300	Guilin	36176
450400	Wuzhou	9870
450500	Beihai	11912
450600	Fangchenggang	20246
450700	Qinzhou	16179
450800	Guigang	20506
450900	Yulin	8644
451000	Baise	84093
451100	Hezhou	11224
451200	Hechi	47132
451300	Laibin	85054
460100	Haikou	1798
500100	Chongqing	494415
510100	Chengdu	52040
510300	Zigong	26995
510400	Panzhihua	106256
510500	Luzhou	41528
510600	Deyang	16039
510700	Mianyang	35002
510800	Guangyuan	20930
510900	Suining	6694
511100	Leshan	46698
511300	Nanchong	7881
511400	Meishan	20775
511600	Guang'an	66405
511700	Dazhou	20602
511800	Ya'an	4899
512000	Ziyang	6091
520100	Guiyang	70602
520200	Liupanshui	183321
520300	Zunyi	93948
520400	Anshun	76017
530100	Kunming	101669
530300	Qujing	175178
530400	Yuxi	43911
530500	Baoshan	15136
530600	Zhaotong	32441
530700	Lijiang	6831
530900	Lincang	28251
610100	Xi'an	64664
610200	Tongchuan	17196
610300	Baoji	28785
610400	Xianyang	57755
610500	Weinan	143012
610700	Hanzhong	30837
610800	Yulin	200778
611000	Shangluo	18797
620100	Lanzhou	72148
620400	Baiyin	10226
620500	Tianshui	9419
620600	Wuwei	32015
620700	Zhangye	28910
620800	Pingliang	30956
621000	Qingyang	15167
621100	Dingxi	8062
640100	Yinchuan	92369
640200	Shizuishan	89780
640300	Wuzhong	64137
650100	Urumqi	74216
650200	Karamay	41214
